# Supplementary material for: Beyond labeling: differential Ac4ManNAz dosing as a tool for functional manipulation of mesenchymal stem cells
Source: Regen Biomater. 2026 Mar 9;13:rbag044. doi: 10.1093/rb/rbag044 (PMC13138843; doi:10.1093/rb/rbag044)
Supplement: rbag044_Supplementary_Data [file rbag044_supplementary_data.zip]

Archive with 1 entries (1 files):
- Supplementary Material - Proof.docx
